# Supplementary material for: A Novel Dual PI3K/mTOR Inhibitor, XIN-10, for the Treatment of Cancer
Source: Int J Mol Sci. 2023 Oct 1;24(19):14821. doi: 10.3390/ijms241914821 (PMC10573424; doi:10.3390/ijms241914821)
Supplement: Supplementary file 1 [file ijms-24-14821-s001.zip]

Archive with 1 entries (1 files):
- ijms-2566376-supplementary.pdf
